# Supplementary material for: New Copper-Based Metallodrugs with Anti-Invasive Capacity
Source: Biomolecules. 2023 Oct 7;13(10):1489. doi: 10.3390/biom13101489 (PMC10604694; doi:10.3390/biom13101489)
Supplement: Supplementary file 1 [file biomolecules-13-01489-s001.zip]

Archive with 1 entries (1 files):
- biomolecules-2619238- Supplementary material.pdf
